# Supplementary material for: Temporal changes in spike IgG levels after two doses of BNT162b2 vaccine in Japanese healthcare workers: Do spike IgG levels at 3 months predict levels 6 or 8 months after vaccination?
Source: PLoS One. 2022 Jun 17;17(6):e0263486. doi: 10.1371/journal.pone.0263486 (PMC9205520; doi:10.1371/journal.pone.0263486)
Supplement: S1 Data — (XLSX) [file pone.0263486.s002.xlsx]

## Sheet: sIgG251
id	age	sex	occupation	HT	DM	HL	CAD	CKD	Immunodef	medication	TP0	TP0.5	TP3	TP6	TP8	nIgG0	nIgG3	nIgG6	nIgG8	Covid_ward
4	50	0	technician	0	0	0	0	0	0	0	773.2	14766.4	2021.6	659.2	485.1	0.16	0.03	0.03	0.02	0
5	62	1	doctor	1	0	0	0	0	0	HT	257.2	2825.8	676.4	251.4	174.6	0.02	0.01	0.02	0.01	0
6	32	0	technician	0	0	0	0	0	0	progestron	899.2	16983.3	1097	317.9	289.4	0.07	0.03	0.02	0.03	0
7	33	1	technician	0	0	0	0	0	0	0	659.6	11641.5	1556.6	408	227.6	0.13	0.04	0.04	0.03	0
8	23	0	technician	0	0	0	0	0	0	estradiol	2257	62333.3	9555.4	2788.3	1775.5	0.04	0.03	0.04	0.02	0
9	25	1	technician	0	0	0	0	0	0	0	573.2	14780.1	2773.8	1006.3	752.8	0.06	0.03	0.03	0.02	0
10	52	0	technician	0	0	0	0	0	0	0	400.5	11582.3	1645.5	559.8	406.8	0.02	0.01	0.01	0.01	0
11	54	1	doctor	1	0	0	0	0	0	HT	470.2	3857.1	1053.7	496.4	429.9	0.02	0.06	0.05	0.03	0
12	42	0	nurse	0	0	0	0	0	0	0	2341	48770.2	4820.8	1509	1192.9	0.05	0.03	0.04	0.03	0
13	43	0	nurse	0	0	0	0	0	0	0	2192.6	47815.8	5038.2	1195.2	647.5	0.02	0.01	0.01	0.01	0
14	44	0	part.time	0	0	0	0	0	0	0	841.6	37445.6	5528.1	1319.4	768.7	0.55	0.39	0.41	0.26	0
15	45	0	part.time	0	0	0	0	0	0	0	3723.6	41125.6	3748.4	1915	1278.4	0.02	0.01	0.01	0.01	0
17	48	0	nurse	0	0	0	0	0	0	Kampo, allergy	2012	16462.9	1040.2	268.5	167.7	0.02	0.01	0.01	0.01	0
18	61	0	technician	0	0	0	0	0	0	EPA	2112.9	29187.4	3281.5	866.7	737.5	0.04	0.02	0.02	0.02	0
19	48	0	technician	0	0	0	0	0	0	0	1517.1	17259	6168.3	2543.9	1474.3	0.02	0.01	0.01	0.01	0
20	47	0	part.time	0	0	0	0	0	0	0	1176.9	26531	4734.9	1503.2	914.5	0.03	0.02	0.02	0.02	0
21	52	0	technician	0	1	1	0	0	0	DM HL	1340.7	16513.7	1292.2	381.8	320.2	0.03	0.02	0.03	0.01	0
22	54	1	doctor	0	0	0	0	0	0	0	1158.1	14749.6	3235.8	1363.7	842.3	0.3	0.23	0.19	0.12	0
24	43	0	nurse	0	0	0	0	0	0	0	995.1	16012.2	4032.7	2003.1	1475.7	0.03	0.02	0.02	0.02	0
25	51	0	technician	0	0	0	0	0	0	0	911.2	35408.9	5809.3	1277	789.4	0.03	0.02	0.02	0.02	0
26	53	0	technician	0	0	0	0	0	0	depression	1690.8	15938.3	2087.4	657.9	556.5	0.05	0.02	0.02	0.01	0
27	41	0	technician	0	0	0	0	0	0	vitamin	976.2	32450.7	5446.5	1759.6	1235.5	0.15	0.09	0.09	0.06	0
28	47	0	nurse	1	1	0	0	0	0	vitamin	95.3	6184.3	829.8	4371.5	2376.8	0.1	0.04	0.04	0.03	0
29	49	0	nurse	0	0	0	0	0	0	0	707.9	6882.1	1500.4	639.2	382.4	0.01	0.01	0.01	0.01	0
30	24	0	technician	0	0	0	0	0	0	0	1562.1	19466	2945.6	876.9	508.5	0.04	0.03	0.03	0.03	0
31	28	1	technician	0	0	0	0	0	0	0	1202.2	8408.4	1909.7	959.6	717.1	0.02	0.02	0.02	0.01	0
32	32	1	technician	0	0	0	0	0	0	0	546.2	16690.9	3353.1	1465.4	1089.1	0.02	0.01	0.01	0.01	0
33	24	0	technician	0	0	0	0	0	0	0	5696.9	36029.4	4588.1	1809.4	1374.6	0.19	0.01	0.01	0.01	0
34	37	0	clerk	0	0	0	0	0	0	0	979.3	18169.4	3082.5	1279.3	1055.3	0.03	0.02	0.01	0.01	0
36	52	1	technician	0	0	0	0	0	0	0	1411	26373.5	3042.9	695.1	519	0.04	0.05	0.04	0.03	0
37	42	0	technician	0	0	0	0	0	0	GnRH antagonist	1459.9	14242.7	2316.4	890.8	662.3	0.1	0.03	0.04	0.04	0
38	43	0	technician	0	0	0	0	0	0	0	1883.5	29027.4	3206.6	743.7	424.9	0.02	0.01	0.01	0.01	0
39	46	0	technician	0	0	0	0	0	0	0	848.6	12534.8	1922.8	661.9	421	0.04	0.02	0.01	0.01	0
40	32	0	technician	0	0	0	0	0	0	0	434.9	12784.2	1374.1	456.5	385	0.06	0.05	0.04	0.03	0
41	42	0	doctor	0	0	0	0	0	0	0	84.2	2939.6	1366.2	712.3	510.3	0.05	0.03	0.05	0.04	0
42	23	1	technician	0	0	0	0	0	0	0	2789.4	39297.1	7855.4	2347.9	1910.1	0.03	0.02	0.02	0.02	0
43	39	1	technician	0	0	0	0	0	0	0	5677.8	26543.9	2992.1	788.1	544.3	0.07	0.05	0.06	0.04	0
44	36	1	technician	0	0	0	0	0	0	0	193.4	7053.6	1643	737.7	506.7	0.04	0.02	0.02	0.02	0
45	38	0	clerk	0	0	0	0	0	0	0	2621.4	49834	5358.1	1203.7	774.7	0.07	0.03	0.02	0.02	0
46	45	1	technician	1	0	0	0	0	0	HT	775.5	10355.8	2747.3	1478.4	1104.9	0.04	0.03	0.03	0.02	0
47	59	0	clerk	0	0	0	0	0	0	0	199.4	4900.8	1013.3	316	256.1	0.02	0.01	0.01	0.01	0
48	38	1	technician	0	0	0	0	0	0	0	1651.7	30199.4	3281.6	976.4	726.5	0.05	0.03	0.03	0.03	0
49	43	0	technician	0	0	0	0	0	0	0	432.9	5834.5	818.2	329.1	226.1	0.03	0.01	0.01	0.01	0
50	25	0	technician	0	0	0	0	0	0	hypothyroid, pill	796.4	20673.5	3382	1245.5	1117.8	0.03	0.01	0.02	0.01	0
51	61	1	technician	0	0	0	0	0	0	0	1095.7	7919.8	879.9	365.9	198.5	0.03	0.02	0.02	0.02	0
52	61	0	nurse	0	0	0	0	0	0	0	892.5	15354.4	1959	502.4	290.3	0.02	0.02	0.02	0.02	0
53	48	0	part.time	1	0	0	0	0	0	HT	1694.4	25925.7	3078.9	1016.9	654.3	0.26	0.01	0.01	0.01	0
54	39	0	part.time	0	0	0	0	0	0	0	611.7	13290.5	2383.6	825.3	542.6	0.04	0.02	0.03	0.02	0
55	46	0	part.time	0	0	0	0	0	0	0	1216.5	28864.9	4204.4	1244	889.9	0.02	0.01	0.02	0.01	0
57	28	1	technician	0	0	0	0	0	0	0	1554.6	36687.8	5695	1155.5	621.8	0.11	0.05	0.05	0.03	0
58	26	0	technician	0	0	0	0	0	0	0	687	34380	7257.5	1453.5	858	0.05	0.03	0.03	0.03	0
59	50	1	technician	0	0	0	0	0	0	0	339.4	6597.8	725	197.9	143.4	0.06	0.03	0.03	0.03	0
60	53	0	technician	0	0	0	0	0	0	0	1064.7	12767.7	2542.1	804.7	533.6	0.02	0.01	0.01	0.01	0
61	25	0	technician	0	0	0	0	0	0	0	2303.8	25389.7	3991.7	1077.8	725.7	0.12	0.08	0.08	0.05	0
62	23	0	technician	0	0	0	0	0	0	0	1082.9	8567.2	2082.7	910.1	576.6	0.03	0.02	0.02	0.01	0
63	29	1	technician	0	0	0	0	0	0	allergy	1854.2	48613.9	3975.6	1223.6	1053.5	0.03	0.02	0.02	0.02	0
64	29	0	technician	0	0	0	0	0	0	0	789.6	22563.5	3409.2	866.5	575	0.15	0.02	0.02	0.01	0
65	60	0	technician	0	0	0	0	0	0	0	1407.9	17238	5662.6	2020.5	1369.4	0.02	0.01	0.01	0.01	0
66	50	0	pharmacist	0	0	0	0	0	0	0	3592.2	28971.4	6001.3	2067.8	1516.8	0.02	0.02	0.02	0.01	0
67	51	0	pharmacist	0	0	0	0	0	0	0	938.3	22983.3	2797.3	966.8	681.7	0.09	0.06	0.06	0.05	0
68	27	0	pharmacist	0	0	0	0	0	0	0	4959.8	70272.2	7118.6	1159.6	928.7	0.03	0.04	0.04	0.03	0
69	30	1	pharmacist	0	0	0	0	0	0	0	1169.5	21914.5	3337.5	1153.7	980.6	0.11	0.01	0.01	0.01	0
74	67	1	technician	1	0	0	0	0	0	HT			1126.8	265.4	193.6		0.03	0.01	0.01	0
75	42	1	technician	0	0	1	0	0	0	HL			459.8	204.1	151.2		0.02	0.02	0.01	0
76	33	1	technician	0	0	0	0	0	0	0			2986.8	1068.8	697.1		0.02	0.04	0.03	0
77	30	0	nutritionist	0	0	0	0	0	0	0			3056.9	1096.2	811.9		0.02	0.02	0.02	0
78	62	0	nutritionist	0	0	0	0	0	0	Kampo			4889.4	886	507.9		0.03	0.03	0.02	0
79	26	0	nutritionist	0	0	0	0	0	0	Kampo			6288.2	1714.5	1274.2		0.01	0.01	0.01	0
80	23	0	nutritionist	0	0	0	0	0	0	0			8387.3	28963.7	17333.1		0.03	3.47	0.8	0
81	50	0	nutritionist	0	0	0	0	0	0	pregabalin			4474.4	1482.1	1085.6		0.02	0.02	0.01	0
82	39	0	nurse	0	0	0	0	0	0	0			1449.1	435.5	318.5		0.03	0.03	0.02	0
83	62	1	technician	1	0	0	0	0	0	HT			3359.3	814.1	701.9		0.03	0.02	0.01	0
84	48	0	nutritionist	0	0	0	0	0	0	0			1250.8	502.8	397		0.02	0.01	0.01	0
85	57	0	nutritionist	0	0	0	0	0	0	osteoporosis			7779.3	3272.4	2129.6		0.16	0.17	0.14	0
86	42	1	doctor	0	0	0	0	0	0	0			5026.7	1446.6	896.5		0.03	0.03	0.02	0
87	61	1	doctor	1	0	0	0	0	0	HT			1071	247.1	238.2		0.03	0.03	0.02	1
88	41	0	doctor	0	0	0	0	0	0	0			2129.8	361.4	222.7		0.09	0.15	0.08	1
89	45	0	nurse	0	0	0	0	0	0	0			2713.2	761.8	448		0.06	0.05	0.02	0
90	61	0	nurse	0	0	0	0	0	0	allergy			978.1	566.7	444.9		0.01	0.01	0.01	1
91	44	0	nurse	0	0	0	0	0	0	0			1206.5	282.9	228.6		0.02	0.01	0.01	1
92	43	0	nurse	0	0	0	0	0	0	0			1350.1	515.5	381.4		0.02	0.02	0.01	1
93	57	0	nurse	0	0	0	0	0	0	0			1881.3	652.4	344.2		0.02	0.02	0.01	1
94	32	0	nurse	0	0	0	0	0	0	0			5617	1648.3	1055.5		0.02	0.01	0.01	1
95	46	0	nurse	0	0	0	0	0	0	0			2800.8	717.1	439.7		0.05	0.05	0.03	0
96	49	0	nurse	0	0	0	0	0	0	0			2425.7	886.1	542.7		0.03	0.03	0.02	0
97	51	0	nurse	0	0	0	0	0	0	0			919.8	372.1	324.5		0.03	0.03	0.02	0
99	46	0	nurse	0	0	0	0	0	0	progestron			1901.9	692.3	447.5		0.02	0.01	0.01	0
100	40	0	nurse	0	0	0	0	0	0	0			1432.3	287.2	186.6		0.01	0.01	0.01	0
101	58	0	technician	0	0	0	0	0	0	0			2581.6	597.3	332		0.02	0.02	0.01	0
102	51	0	technician	0	0	0	0	0	0	0			4632.9	1523.9	1074.4		0.02	0.02	0.01	0
103	45	0	technician	0	0	0	0	0	0	0			1023.6	388.4	305.9		0.01	0.02	0.01	0
104	33	0	technician	0	0	0	0	0	0	0			2499.8	544.1	345.7		0.03	0.02	0.01	0
105	54	0	nurse	0	0	0	0	0	0	0			3528.4	894.7	581.4		0.08	0.07	0.04	0
106	47	0	nurse	0	0	0	0	0	0	0			3988.5	968.9	670.1		0.06	0.03	0.01	0
108	37	0	nurse	0	0	0	0	0	0	0			1279.7	252.5	169.2		0.03	0.03	0.04	0
109	28	1	nurse	0	0	0	0	0	0	0			2853.4	788.5	553.4		0.02	0.02	0.01	0
110	42	0	nurse	0	0	0	0	0	0	0			3838.4	826.1	576.9		0.02	0.02	0.01	0
111	36	1	nurse	0	0	0	0	0	0	0			2846.5	837.9	520.8		0.02	0.02	0.01	0
112	53	1	nurse	1	1	0	0	0	0	DM			2869.3	1276.3	936.2		0.02	0.02	0.01	0
113	34	0	nurse	1	0	0	0	0	0	HT			2703.7	965.7	739.4		0.01	0.01	0.01	0
114	26	0	nurse	0	0	0	0	0	0	pill			1906.9	524.6	381.5		0.02	0.03	0.02	0
115	23	0	nurse	0	0	0	0	0	0	pill			3946.5	1103.1	801.6		0.03	0.03	0.02	0
116	27	0	nurse	0	0	0	0	0	0	vitamin			3406.6	1273.3	850.2		0.02	0.04	0.02	0
117	38	1	nurse										3336.1	1522.3	1289.3		0.03	0.04	0.03	0
118	30	0	nurse	0	0	0	0	0	0	0			2296.8	627.9	403.8		0.06	0.03	0.02	0
119	28	0	nurse	0	0	0	0	0	0	0			2718.8	722.4	583.7		0.02	0.01	0.01	0
120	43	0	nurse	0	0	0	0	0	0	0			3361.7	1305.3	956.3		0.02	0.02	0.01	0
121	26	0	nurse	0	0	0	0	0	0	0			3483.3	1046.2	828.7		0.02	0.03	0.02	0
122	30	0	nurse	0	0	0	0	0	0	0			1262.4	698.6	417.6		0.02	0.01	0.01	0
123	40	0	nurse	0	0	0	0	0	0	allergy			3091	813.6	570.6		0.02	0.02	0.01	0
124	27	0	nurse	0	0	0	0	0	0	0			3740.3	660.2	370.4		0.04	0.04	0.03	0
125	25	0	nurse	0	0	0	0	0	0	0			4235.4	1708	1157.7		0.04	0.03	0.02	0
126	39	1	nurse	0	0	0	0	0	0	0			1587.4	574.8	417.4		0.03	0.02	0.02	0
127	46	0	nurse	0	0	0	0	0	0	0			3506.9	862.4	486.7		0.07	0.13	0.07	0
128	49	0	nurse	1	0	0	0	0	0	HT			7917.4	2286.2	1353.4		0.02	0.03	0.01	1
129	49	0	nurse	0	0	0	0	0	0	0			1342.7	481.8	338.1		0.08	0.07	0.03	1
130	49	0	nurse	0	0	0	0	0	0	0			2606.6	608.5	406.9		0.03	0.05	0.03	1
131	48	0	nurse	0	0	0	0	0	0	0			816.3	293.4	223.3		0.02	0.02	0.01	1
132	42	0	nurse	0	0	0	0	0	0	0			1400.6	329.5	190.1		0.92	1.09	0.48	1
133	39	0	nurse	0	0	0	0	0	0	0			3217.8	1103.1	644.1		0.02	0.05	0.05	1
134	52	0	nurse	0	0	0	0	0	0	vitamin			9658.3	2881	1623.5		0.03	0.04	0.02	1
135	34	0	nurse	0	0	0	0	0	0	hypothyroid			3126.4	1081.8	721.3		0.02	0.01	0.01	1
136	35	0	nurse	0	0	0	0	0	0	0			2881.9	1077.4	722		0.02	0.02	0.01	1
137	37	0	nurse	0	0	0	0	0	0	0			5517	1764	1470.5		0.03	0.02	0.02	1
138	35	1	nurse	0	0	0	0	0	0	0			2890.6	908.8	621.4		0.02	0.03	0.03	1
139	34	0	nurse	0	0	0	0	0	0	0			2816.7	646.4	383.5		0.01	0.01	0.01	1
140	37	1	nurse	0	0	0	0	0	0	0			1355.4	585.3	377.2		0.03	0.04	0.03	1
141	29	0	nurse	0	0	0	0	0	0	0			14217.4	5435.1	3538.7		6.43	2.97	2.05	1
142	27	0	nurse	0	0	0	0	0	0	0			2464	914.1	643.5		0.25	0.22	0.19	1
143	25	0	nurse	0	0	0	0	0	0	0			5206.6	1979.7	1234.4		0.03	0.04	0.05	1
144	27	1	nurse	0	0	0	0	0	0	0			7909.2	2066.7	1028		0.02	0.03	0.02	1
145	25	0	nurse	0	0	0	0	0	0	0			1887.1	588.4	429.1		0.03	0.02	0.04	1
146	23	0	nurse										4164.9	1790.6	1421.8		0.02	0.01	0.01	1
147	43	1	nurse	0	0	0	0	0	0	0			4007.7	758.8	432		0.02	0.02	0.02	1
148	38	0	nurse	0	0	0	0	0	0	0			4337.7	1385.9	1014.2		0.03	0.02	0.01	1
149	28	0	nurse	0	0	0	0	0	0	asthma			4708	1472.5	1075.1		0.01	0.01	0.01	1
150	26	0	nurse	0	0	0	0	0	0	0			3717.1	996.3	585.9		0.13	0.14	0.11	1
151	28	0	nurse	0	0	0	0	0	0	0			3641.6	1051.4	550.6		0.02	0.03	0.02	1
152	27	0	nurse	0	0	0	0	0	0	0			4819.2	1051.7	343.3		0.15	0.09	0.07	1
153	28	0	nurse	0	0	0	0	0	0	0			1614.1	714.3	501.1		0.02	0.02	0.01	1
155	62	1	doctor	0	0	0	0	0	0	0			3175.1	1343.4	939.4		0.03	0.03	0.02	1
156	46	1	doctor	0	0	0	0	0	0	hyperuricemia			7724.9	2295.1	1718.5		0.05	0.02	0.01	1
158	31	1	doctor	0	0	0	0	0	0	vitamin			1940.9	595.2	459.5		0.04	0.06	0.05	1
160	29	1	doctor	0	0	0	0	0	0	0			3521.9	1277.3	816.6		0.02	0.02	0.01	1
161	37	1	doctor	0	0	0	0	0	0	0			1301.4	263.7	189.1		0.04	0.09	0.1	1
162	33	0	doctor	0	0	0	0	0	0	0			2439.2	569.4	350.8		0.03	0.02	0.02	1
164	29	1	doctor	0	0	0	0	0	0	0			1498.9	596.1	444.1		0.01	0.01	0.01	1
165	49	0	nurse	0	0	0	0	0	0	0			3256.8	1036.9	597.6		0.02	0.03	0.02	1
166	28	1	doctor	0	0	0	0	0	0	0			3804.5	1197.5	713.8		0.05	0.04	0.04	1
167	29	0											3513.1				0.02			1
168	60	1	doctor	0	0	0	0	0	0	hyperuricemia			10282	2989.7	2046.3		0.02	0.03	0.02	1
170	51	1	doctor	0	0	0	0	0	0	0			2431.4	755.6	686.8		0.12	0.19	0.1	1
171	28	1	doctor	0	0	0	0	0	0	0			2067.3	706.2	552.5		0.02	0.01	0.01	1
172	40	0	doctor	0	0	0	0	0	0	0			695.7	331.4	271.2		0.02	0.02	0.01	1
173	35	1	nurse	0	0	0	0	0	0	0			6086.9	2664.3	1832.7		0.02	0.03	0.02	1
174	43	0	nurse	0	0	0	0	0	0	0			5297.4	1501.2	1159.3		0.02	0.02	0.02	1
175	32	0	nurse	0	0	0	0	0	0	0			2388.8	692	399.2		0.04	0.04	0.04	1
176	44	0	nurse	0	0	0	0	0	0	0			1181.9	268.1	230.7		0.04	0.04	0.04	1
177	39	0	nurse	0	0	0	0	0	0	0			9835.6	2890.5	2017.7		0.02	0.02	0.02	1
178	32	0	nurse	0	0	0	0	0	0	allergy			6285.1	2700.7	1904.5		0.04	0.05	0.04	1
179	45	0	nurse	0	0	0	0	0	0	vitamin			4076.1	792.8	548		0.02	0.02	0.02	1
180	26	0	nurse	0	0	0	0	0	0	0			1706.7	441	340.2		0.02	0.01	0.01	1
181	34	0	nurse	0	0	0	0	0	0	0			2409.4	1053.5	698.9		0.03	0.03	0.03	1
182	36	1	nurse	0	0	0	0	0	0	0			2171.8	618.7	414.2		0.03	0.03	0.03	1
183	26	0	nurse	0	0	0	0	0	0	0			3770.4	1375.7	1025.4		0.08	0.1	0.08	1
184	39	0	nurse	0	0	0	0	0	0	0			2051.5	445.5	305		0.04	0.03	0.04	1
185	37	0	nurse	0	0	0	0	0	0	0			5413.6	1730.5	1176.2		0.01	0.01	0.01	1
186	28	0	nurse	0	0	0	0	0	0	0			5876.9	1817.4	1217.9		0.02	0.01	0.01	1
187	34	0	nurse	0	0	0	0	0	0	0			718	156.9	119.3		0.02	0.03	0.01	1
188	45	0	nurse	0	0	0	0	0	0	0			639.3	185.6	144.9		0.02	0.01	0.01	1
189	36	0	nurse	0	0	0	0	0	0	0			1956.3	611	472.7		0.05	0.04	0.04	1
191	26	0	nurse	0	0	0	0	0	0	Kampo			2257.7	865.9	645.4		0.03	0.02	0.02	0
192	29	0	nurse	0	0	0	0	0	0	0			1462.2	516.6	376.3		0.02	0.01	0.01	1
193	27	0	nurse	0	0	0	0	0	0	0			3951.2	1031.2	820.3		0.09	0.08	0.07	1
194	30	0	nurse	0	0	0	0	0	0	0			2960.8	573.9	578.6		0.03	0.09	0.12	1
195	24	0	nurse	0	0	0	0	0	0	0			1650.1	358.6	289.5		0.02	0.03	0.02	1
196	39	0	nurse	0	0	0	0	0	0	0			2486.3	385.5	244.2		0.05	0.04	0.04	1
197	44	0	nurse	1	0	0	0	0	0	HT			2537.8	686.2	478.1		0.31	0.29	0.28	1
198	33	0	nurse	0	0	0	0	0	0	0			3332.4	659.2	570.3		0.04	0.04	0.04	1
199	48	0	nurse	0	0	0	0	0	0	0			2609.5	871.7	771.2		0.03	0.02	0.02	1
200	44	0	nurse	0	0	0	0	0	0	0			2607.2	1389.8	1119.9		0.02	0.02	0.01	0
201	41	0	technician	0	0	0	0	0	0	0			2447.1	1516.3	1114.2		0.05	0.04	0.03	0
202	51	0	nurse	0	0	0	0	0	0	vitamin			4315.3	1291.2	801.9		0.03	0.03	0.02	0
203	42	0	technician	0	0	0	0	0	0	0			2438.7	494	312.3		0.03	0.02	0.02	0
204	56	0	nurse	0	0	0	0	0	0	0			2331.2	812.4	593.9		0.01	0.01	0.01	0
205	40	0	nurse	0	0	0	0	0	0	0			3040	1298.1	882.7		0.09	0.06	0.06	0
206	29	1	nurse	0	0	0	0	0	0	0			2053.9	604.4	312.2		0.04	0.04	0.03	0
207	23	0	nurse	0	0	0	0	0	0	0			1778.7	753.3	599.1		0.03	0.02	0.02	0
208	39	0	nurse	0	0	0	0	0	0	0			987	338.2	199.4		0.02	0.02	0.02	0
209	36	0	nurse	0	0	0	0	0	0	0			1541	483.7	315.3		0.17	0.13	0.17	0
210	26	0	nurse	0	0	0	0	0	0	0			3505.8	1430.4	862.9		0.02	0.03	0.02	0
211	38	0	nurse	0	0	0	0	0	0	vitamin			2499.8	694	434.1		0.01	0.01	0.01	0
212	56	0	nurse	0	0	0	0	0	0	allergy			4217.4	901.3	505.5		0.02	0.02	0.02	0
213	34	1	technician	0	0	0	0	0	0	0			689.9	352.2	260.8		0.02	0.02	0.02	0
214	24	0	technician	0	0	0	0	0	0	0			4003.5	1482	850.1		0.03	0.03	0.02	0
215	27	1	technician	0	0	0	0	0	0	0			1486.5	563	484.9		0.01	0.01	0.01	0
216	35	1	technician	0	0	0	0	0	0	0			3066.3	983.3	654.6		0.02	0.03	0.02	0
217	29	1	technician	0	0	1	0	0	0	HL			1685.6	612.5	407.1		0.07	0.1	0.08	0
218	50	1	technician	0	1	1	0	0	0	DM, HL			1404.1	613.7	457.6		0.01	0.02	0.02	0
219	27	1	technician	0	0	0	0	0	0	vitamin			5639.5	2591	2060.3		0.02	0.02	0.02	0
220	40	1	technician	0	0	0	0	0	0	0			2157.2	765.6	479.4		0.02	0.02	0.01	0
221	28	1	technician	0	0	0	0	0	0	vitamin			3140.4	1427.9	904.6		0.02	0.03	0.03	0
222	23	1	technician	0	0	0	0	0	0	0			1854.8	515.5	343		0.02	0.04	0.03	0
223	37	1	technician	0	0	0	0	0	0	0			3861.8	1320.6	831.6		0.02	0.03	0.02	0
224	56	1	technician	0	0	0	0	0	0	0			978.3	413	440.1		0.01	0.01	0.01	0
225	39	1	technician	0	0	0	0	0	0	0			2551.7	707.3	460.8		0.02	0.03	0.03	0
226	24	0	technician	0	0	0	0	0	0	0			3303	977	685.6		0.01	0.01	0.01	0
227	62	1	technician	0	1	0	0	0	0	DM			535.5	197	166.9		0.02	0.02	0.02	0
228	54	0	nurse	0	0	0	0	0	0	0			3526.5	873.7	545.4		0.02	0.02	0.02	0
229	53	1	technician	0	0	0	0	0	0	0			1580.1	613.1	413		0.03	0.02	0.02	0
230	27	0	nurse	0	0	0	0	0	0	0			3367.7	1190.5	802.3		0.02	0.02	0.01	0
231	47	0	nurse	0	0	0	0	0	0	0			5036.2	2545.4	1613		0.02	0.03	0.03	0
232	24	0	nurse	0	0	0	0	0	0	0			6649.1	2004	1292.3		0.05	0.05	0.04	0
233	26	0	nurse	0	0	0	0	0	0	0			6147	2387.5	1715.8		0.05	0.05	0.04	0
234	42	0	nurse	0	0	0	0	0	0	0			1166.2	279.4	178.7		0.03	0.02	0.01	0
235	39	0	nurse	0	0	0	0	0	0	0			3015.3	1226.9	1050.2		0.02	0.03	0.02	0
236	56	0	nurse	0	0	0	0	0	0	0			3783.8	1062.1	827.5		0.02	0.02	0.01	0
237	23	0	nurse	0	0	0	0	0	0	0			4542.1	1412.5	931.1		0.07	0.06	0.04	0
238	58	0	nurse	0	0	0	0	0	0	0			3869.9	978.1	530.2		0.02	0.02	0.02	0
239	44	0	nurse	0	0	0	0	0	0	asthma			4061.7	627.5	342		0.02	0.02	0.02	0
240	45	0	nurse	0	0	0	0	0	0	0			3155.5	1139.2	749		0.03	0.02	0.02	0
241	37	0	nurse	0	0	0	0	0	0	0			3901.3	1280	874.6		0.02	0.01	0.01	0
242	38	0	nurse	0	0	0	0	0	0	vitamin			1213.3	458.6	329.4		0.01	0.02	0.02	0
243	22	0	nurse	0	0	0	0	0	0	0			9387.1	1565.7	729.1		0.03	0.02	0.02	0
244	51	0	nurse	0	0	0	0	0	0	0			1631	447.1	318.3		0.01	0.01	0.01	0
245	36	1	nurse	0	0	0	0	0	0	0			2350.5	784	542.5		0.02	0.02	0.02	0
246	41	0	nurse	0	0	0	0	0	0	0			4087.6	1371.5	878.9		0.03	0.02	0.02	0
247	24	0	nurse	0	0	0	0	0	0	pill			3417.9	1395.7			0.02	0.02		0
248	44	0	nurse	0	0	0	0	0	0	Kampo			2100.3	710	458.5		0.03	0.03	0.04	0
250	38	0	nurse	0	0	0	0	0	0	progestron			2926.2	1022.1	655.5		0.02	0.02	0.02	0
251	23	0	nurse	0	0	0	0	0	0	0			3093.9	1615.9	1382.3		0.02	0.02	0.02	0
252	42	0	nurse	0	0	0	0	0	0	0			1800.6	542.9	322.8		0.04	0.03	0.02	0
253	45	0	nurse	0	0	0	0	0	0	0			1648	460.6	269.6		0.01	0.01	0.01	0
254	45	1	nurse	0	0	0	0	0	0	0			1177.6	512.3	365.8		0.02	0.02	0.02	0
255	25	1	nurse	0	0	0	0	0	0	0			6156.4	2007.7	1688.2		0.02	0.01	0.01	1
256	47	0	nurse	0	0	0	0	0	0	asthma			337.1	99	64.3		0.05	0.06	0.05	0
257	23	0	nurse	0	0	0	0	0	0	0			3943.5	1608	1084.5		0.01	0.02	0.01	0
258	33	0	nurse	0	0	0	0	0	0	0			3324.9	648.6	316		0.01	0.01	0.02	0
260	28	0	clerk	0	0	0	0	0	0	0			2345.2	673.4	446		0.02	0.01	0.01	0
261	25	0	nurse	0	0	0	0	0	0	0			2619	1186.5	777.6		0.03	0.05	0.04	0
262	30	0	nurse	0	0	0	0	0	0	0			6043.5	2492.5	1566.3		0.11	0.15	0.12	0
263	33	0	nurse	0	0	0	0	0	0	0			2412.7	622.8	353.3		0.04	0.04	0.03	0
264	54	0	nurse	0	0	0	0	0	0	0			769	306.4	204.6		0.01	0.01	0.01	0
265	53	0	nurse	0	0	0	0	0	0	0			2462.5	855	531.9		0.04	0.03	0.02	0
266	63	0	nurse	0	0	0	0	0	0	0			747.3	312.8	237.2		0.03	0.03	0.03	0
267	40	0	nurse	0	0	0	0	0	0	0			5560.1	1746.4	1023.7		0.04	0.02	0.02	0
268	45	0	nurse	0	0	0	0	0	0	0			2512.1	968.2	689.5		0.02	0.01	0.01	0
269	23	0	nurse	0	0	0	0	0	0	0			4854	2011.5	1153.1		0.02	0.03	0.02	0
270	24	0	nurse	0	0	0	0	0	0	pill			2751.3	910.3	695.1		0.01	0.03	0.01	0
271	26	0	nurse	0	0	0	0	0	0	0			14837.1	3936.3	2436.9		0.03	0.04	0.03	0
272	31	1	technician	0	0	0	0	0	0	0			1703.3	770.1	549		0.03	0.03	0.02	0
